# Supplementary material for: Elucidation of Binding Features and Dissociation Pathways of Inhibitors and Modulators in SARS-CoV-2 Main Protease by Multiple Molecular Dynamics Simulations
Source: Molecules. 2022 Oct 12;27(20):6823. doi: 10.3390/molecules27206823 (PMC9609290; doi:10.3390/molecules27206823)
Supplement: Supplementary file 1 [file molecules-27-06823-s001.zip]

Archive with 1 entries (1 files):
- molecules-1931827-supplementary.pdf
